# Supplementary material for: The role of policy on fortification in food processing and value addition in Malawi and Mozambique—a systematic review
Source: Front Nutr. 2026 Feb 13;13:1765596. doi: 10.3389/fnut.2026.1765596 (PMC12945801; doi:10.3389/fnut.2026.1765596)
Supplement: Supplementary file 1 [file Table_1.XLSX]

## Sheet: Sheet1
Evidence Type	Source (Citation)	Tool Used	Key Domains	Risk of Bias Judgment (Low/Moderate/High)	Notes/Justification
Quantitative study		ROBINS-I	Confounding | Participant selection | Intervention classification | Deviations from interventions | Missing data | Measurement of outcomes | Selective reporting
Qualitative study		CASP (or JBI)	Clear research aim | Appropriate methodology | Rigorous data collection | Researcher bias minimized | Robust analysis | Credible findings
Policy/Grey literature		AACODS	Authority | Accuracy | Coverage | Objectivity | Date | Significance
Qualitative study	Addressing the Fortification Quality Gap: A Proposed Way Forward	CASP		Moderate	Researcher bias minimisation not clear
Qualitative study	Are sub‑Saharan African national food and agriculture policies nutrition‑sensitive?A case study of Ethiopia, Ghana, Malawi, Nigeria,and South Africa	CASP		Moderate	Ethical consideration, not clear
Qualitative study	Can fortification be implemented in rural African communities where micronutrient deficiencies are greatest? Lessons from projects in Malawi, Tanzania, and Senegal	CASP		Low
Qualitative study	Digital tools and technologies used in food fortification: A scoping review Enablers and Barriers of Zinc Fortification; Experience from 10 Low- and Middle-Income Countries with MandatoryLarge-Scale Food Fortification	CASP		Low
Qualitative study	Enablers and Barriers of Zinc Fortification; Experience from 10 Low- and Middle-Income Countries with MandatoryLarge-Scale Food Fortification	CASP		Low	Rigorous participant selection, data collection and analysis
Qualitative study	Food Fortification: The Advantages, Disadvantages and Lessons from Sight and Life Programs	CASP systematic		High	Paper selection not so clear, research bias minimisation not clear
Policy/ Grey literature	The Quality of Agriculture and Food Security Policy Process at National Level in Malawi: Results from The 2017/18 Malawi Agriculture and Food Security Policy Process Endline Survey	AACODS		High	No bibliography, no peer review
Qualitative study	Global Coverage of Mandatory Large-Scale Food Fortification Programs: A Systematic Review and Meta-Analysis	CASP systematic		Low	Robust data collection and analysis, risk of bias, measurement if results
Qualitative study	Legislative frameworks for corn flour and maize meal fortification	CASP		Moderate	Paper selection not so clear
Qualitative study	Making Nutrition a Natioal Priority: Review of Policy Processes in Developing Countries: a Case Study of Malawi	AACODS		High	Date not clear, no peer review
Qualitative study	Making the most of existing research: an evidence gap map of the effects of food systems interventions in low-income and middle-income countries	CASP systematic		Low	Researcher bias minimisation clear
Qualitative study	Malawi’s ‘anything goes’ food market: weak regulations on nutrition and health claims	CASP		Moderate	Research methodology not clear
Qualitative study	Mandatory large-scale food fortification programmes can reduce the estimated prevalence of inadequate zinc intake by up to 50% globally	CASP		Moderate	Research methodology not clear
Qualitative study	Micronutrient Policy Process in Malawi	AACODS		Low
Qualitative study	Modeling food fortification contributions to micronutrient requirements in Malawi using Household Consumption and Expenditure Surveys	CASP		Moderate	Measurement errors
Qualitative Study	The challenges of food fortification	CASP		Moderate	Paper selection not clear, risk of bias minimisation not clear
Qualitative Study	Provision of micronutrients in coexisting public health programs and risk of excessive intake: regulatory considerations	CASP		Moderate	Risk of bias minimisation not clear
Policy/Grey literature	Nutrition Policy in Developing Countries: Large-Scale Implementation Constraints and the Case of Mozambique	AACODS		Low
Qualitative study	Results of Fortification Rapid Assessment Tool (FRAT) surveys in sub-Saharan Africa and suggestions for future modifications of the survey instrument	CASP		Low	Rigorous participant selection, data collection and analysis
Qualitative study	Review of Grain Fortification Legislation, Standards, and Monitoring Documents	CASP		Low
Qualitative study	The Policy of Compulsory Large-Scale Food Fortification in Sub-Saharan Africa	CASP		High	Aim not clear, Research methodology not clear
Qualitative study	The Unfinished Agenda for Food Fortification in Lowand Middle-Income Countries: Quantifying Progress, Gaps and Potential Opportunities	CASP		Low
Policy/Grey literature	Transforming Food Systems to Deliver Nutritious Foods: The Vital Roles of Fortification and Biofortification	AACODS		Low
Qualitative study	Vitamin A fortification: key factors and considerations for effective implementation	CASP		Low
Qualitative study	Which Choice of Delivery Model(s)Works Best to Deliver Fortified Foods?	CASP		Low
